# Supplementary material for: Synergistic Co-Delivery of siFGF2 and Doxorubicin via QTPlus Nanoparticles for Enhanced Breast Cancer Therapy
Source: Pharmaceutics. 2026 May 10;18(5):589. doi: 10.3390/pharmaceutics18050589 (PMC13210936; doi:10.3390/pharmaceutics18050589)
Supplement: Supplementary file 1 [file pharmaceutics-18-00589-s001.zip]

Archive with 1 entries (1 files):
- pharmaceutics-4254686-supplementary.pdf
